# Supplementary material for: Ancient hybridization fuels rapid cichlid fish adaptive radiations
Source: Nat Commun. 2017 Feb 10;8:14363. doi: 10.1038/ncomms14363 (PMC5309898; doi:10.1038/ncomms14363)
Supplement: Supplementary Data 1 — Taxon sampling. [file ncomms14363-s2.xlsx]

## Sheet: Sheet1
Supplementary Data 1: Taxon sampling.
All samples analyzed with internal lab ID code, Field ID code, information about sampling site, sample source, identification, and source of sequence data. The color matches the shading in the phylogenetic tree in Fig. 1 and Supplementary Fig. 1. The individuals are listed in the order of Fig. 1 and Supplementary Fig. 1, followed by the additional samples used for Fig. 5, Supplementary Fig. 3, an…
	Genus	species	Lab ID	Field ID	Locality	Catchment	Country	sample source / identification (if different from source)	RADseq		Dloop	ND2	wgs
	Neolamprologus	brichardi	-	-	Lake Tanganyika	Lake Tanganyika	Zambia	W. Salzburger	[1]		EF462307	EF462245	-
	Ctenochromis	pectoralis	81370	Cich151, S6	Pangani River	Pangani River	Tanzania	U. Schliewen	this study		-	EU753938	-
	Haplochromis	demeusii	81379	AMNH 274013, t-51-5098	Lower Congo	Lower Congo	D.R. Congo	E. Fresh, R.C. Schelly, U.K. Schliewen, A.I. Zaamba, J. Punga & S. Ifuta	this study		-	-	-
	Haplochromis	demeusii	81380	AMNH 274013, t-51-5099	Lower Congo	Lower Congo	D.R. Congo	E. Fresh, R.C. Schelly, U.K. Schliewen, A.I. Zaamba, J. Punga & S. Ifuta	this study		-	-	-
	Haplochromis	demeusii	-	C08_531	Lower Congo	Lower Congo	D.R. Congo	E. Fresh, R.C. Schelly, U.K. Schliewen, A.I. Zaamba, J. Punga & S. Ifuta	-		-	JX157094	-
	Haplochromis	demeusii	-	C08_539	Lower Congo	Lower Congo	D.R. Congo	E. Fresh, R.C. Schelly, U.K. Schliewen, A.I. Zaamba, J. Punga & S. Ifuta	-		-	JX157095	-
	Haplochromis	fasciatus	102604	HF1	Lower Congo	Lower Congo	D.R. Congo	M. Stiassny	this study		this study	this study	-
	Haplochromis	fasciatus	102605	HF39	Lower Congo	Lower Congo	D.R. Congo	M. Stiassny	this study		-	this study	-
	Sargochromis	sp. "yellow face mellandi"	78317	MI32	Lake Mweru	Lake Mweru	Zambia	O. Seehausen, S. Katongo	this study		this study	this study	-
	Serranochromis	robustus	78114	BCH45	Lake Bangweulu	Lake Bangweulu	Zambia	O. Seehausen, S. Katongo	this study		this study	this study	-
	Haplochromis	stigmatogenys	81377	AMNH 253375, t-82-8114	Kasai and Luvua	Kasai and Luvua	D.R. Congo	E. Fresh, J. Mbimbi & M.J. Stiassny	this study		this study	this study	-
	Haplochromis	stigmatogenys	81378	AMNH 251139, t-82-7377	Kasai and Luvua	Kasai and Luvua	D.R. Congo	E. Fresh, J. Mbimbi & M.J. Stiassny	this study		this study	this study	-
	Haplochromis	stigmatogenys	-	AMNH JM08_89	River Kasai	Kasai River	D.R. Congo	E. Fresh, J. Mbimbi & M.J. Stiassny	-		-	JX157106	-
	Haplochromis	stigmatogenys	-	AMNH JM08_145	River Kasai	Kasai River	D.R. Congo	E. Fresh, J. Mbimbi & M.J. Stiassny	-		-	JX157107	-
	Thoracochromis	callichromis	81373	AMNH 247752, t-55-5491	Lac Fwa	Congo	D.R. Congo	E. Fresh, J. Mbimbi	this study		this study	this study	-
	Thoracochromis	callichromis	81374	AMNH 247752, t-55-5496	Lac Fwa	Congo	D.R. Congo	E. Fresh, J. Mbimbi	this study		this study	this study	-
	Cyclopharynx	schwetzi	81376	AMNH 247750, t-55-5498	Lac Fwa	Congo	D.R. Congo	E. Fresh, J. Mbimbi	this study		this study	this study	-
	Cyclopharynx	schwetzi	81375	AMNH 247750, t-55-5495	Lac Fwa	Congo	D.R. Congo	E. Fresh, J. Mbimbi	this study		this study	this study	-
	Orthochromis	polyacanthus	78360.3	MKL11	Lake Mweru	Lake Mweru	Zambia	O. Seehausen, S. Katongo	this study		this study	this study	-
	Orthochromis	sp. "red cheek"	78358.1	MKL9	Lake Mweru	Lake Mweru	Zambia	O. Seehausen, S. Katongo	this study		this study	this study	-
	Pseudocrenilabrus	philander	84822	A2_1	Lake Chilwa	Rovuma River	Malawi	M. Genner	this study		this study	this study	-
	Pseudocrenilabrus	philander	78463	IK76	Lake Mweru	Lake Mweru	Zambia	O. Seehausen, S. Katongo	this study		this study	this study	-
	Pseudocrenilabrus	philander	78462	IK75	Lake Mweru	Lake Mweru	Zambia	O. Seehausen, S. Katongo	this study		this study	this study	-
	Thoracochromis	sp. "red spotted fin"	78644	MKB9	Lake Mweru	Lake Mweru	Zambia	O. Seehausen, S. Katongo	this study		this study	this study	-
	Thoracochromis	sp. "moeruensis black"	78648	MKB13	Lake Mweru	Lake Mweru	Zambia	O. Seehausen, S. Katongo	this study		this study	this study	-
	Pseudocrenilabrus	sp. "weed small teeth"	78461	IK74	Lake Mweru	Lake Mweru	Zambia	O. Seehausen, S. Katongo	this study		this study	this study	-
	Pseudocrenilabrus	sp. "weed small teeth"	78456	IK69	Lake Mweru	Lake Mweru	Zambia	O. Seehausen, S. Katongo	this study		this study	this study	-
	Pseudocrenilabrus	sp. "grey back"	78412	IK9	Lake Mweru	Lake Mweru	Zambia	O. Seehausen, S. Katongo	this study		this study	this study	-
	Pseudocrenilabrus	sp. "fire-tail II"	78675	MKB40	Lake Mweru	Lake Mweru	Zambia	O. Seehausen, S. Katongo	this study		this study	this study	-
	Pseudocrenilabrus	sp. "fire-tail II"	78672	MKB37	Lake Mweru	Lake Mweru	Zambia	O. Seehausen, S. Katongo	this study		this study	this study	-
	Pseudocrenilabrus	sp. "broad mouth black pelvic"	78391	MK46	Lake Mweru	Lake Mweru	Zambia	O. Seehausen, S. Katongo	this study		this study	this study	-
	Lobochilotes	labiatus	102607	CUMV 93658	Lake Tanganyika	Lake Tanganyika, Kigoma	Tanzania	C.E. Wagner	this study		this study	-	-
	Lobochilotes	labiatus	102608	CUMV 90955	Lake Tanganyika	Lake Tanganyika, Kigoma	Tanzania	C.E. Wagner	this study		this study	this study	-
	Lobochilotes	labiatus	-	CUMV 88643	Lake Tanganyika	Lake Tanganyika, Kigoma	Tanzania	C.E. Wagner	-		-	JQ755340	-
	Petrochromis	sp. “kazumbe”	102612	CUMV 93663	Lake Tanganyika	Lake Tanganyika, Kigoma	Tanzania	C.E. Wagner	this study		-	JQ755380	-
	Ctenochromis	horei	102609	CUMV 93698-A	Lake Tanganyika	Lake Tanganyika, Kigoma	Tanzania	C.E. Wagner	-		this study	JQ755337	-
	Ctenochromis	horei	102610	CUMV 93698-B	Lake Tanganyika	Lake Tanganyika, Kigoma	Tanzania	C.E. Wagner	this study		-	JQ755336	-
	Astatoreochromis	straeleni	81371	SP1	Rusizi Delta	Lake Tanganyika	Burundi	S. Piry	this study		this study	this study	-
	Astatoreochromis	alluaudi	78870	Bh41	Lake Victoria	Lake Victoria region (Victoria)	Tanzania	O. Seehausen, I. Magalhaes, S. Mwaiko	this study		this study	this study	-
	Astatoreochromis	alluaudi	80334	MA21	Lake Victoria	Lake Victoria region (Victoria)	Tanzania	O. Seehausen, I. Magalhaes, S. Mwaiko	this study		this study	this study	-
	Astatoreochromis	alluaudi	81270	Sa132	Lake Saka	Lake Victoria region (Edward)	Uganda	O. Seehausen, L.J. Chapman, C.A. Chapman	this study		this study	this study	-
	Astatoreochromis	alluaudi	81272	Sa134	Lake Saka	Lake Victoria region (Edward)	Uganda	O. Seehausen, L.J. Chapman, C.A. Chapman	this study		this study	this study	-
	Astatotilapia	burtoni	-	-	aquarium population originally from LT	Lake Tanganyika	Tanzania	H. Hoffman	[1]		-	-	-
	Astatotilapia	burtoni	81348	90624	Lake Tanganyika	Lake Tanganyika	Tanzania	J.P. Friel, S. Limbu, G. Kazumbe, A. Thomson & T. Vigliotta / O. Seehausen	this study			this study	-
	Astatotilapia	burtoni	90631	aquarium	Kalambo River	Kalambo River	Zambia	W. Salzburger	this study		this study	this study	-
	Astatotilapia	burtoni	90632	aquarium	Kalambo River	Kalambo River	Zambia	W. Salzburger	this study		this study	this study	-
	Astatotilapia	cf. burtoni	81350	95522	Malagarasi River	Malagarasi River	Tanzania	J.P. Friel, S. Limbu, G. Kazumbe, A. Thomson & T. Vigliotta / O. Seehausen	this study			this study	-
	Astatotilapia	tweddlei	81356	13	Lake Chilwa	Rovuma River	Malawi	M. Genner / O. Seehausen	this study		-	this study	-
	Astatotilapia	tweddlei	84836	2_B6	Lake Chilwa	Rovuma River	Malawi	M. Genner / O. Seehausen	this study		this study	JQ950384	-
	Astatotilapia	tweddlei	84837	2_B7	Lake Chilwa	Rovuma River	Malawi	M. Genner / O. Seehausen	-		HQ335178	-	-
	Astatotilapia	tweddlei	84833	2_B3	Lake Chilwa	Rovuma River	Malawi	M. Genner / O. Seehausen	-		HQ335179	-	-
	Astatotilapia	tweddlei	-	University of Hull	Lake Chilwa	Rovuma River	Malawi	M. Genner / O. Seehausen	-		-	KJ413180	-
	Astatotilapia	sp.	81353	N308	Chamba game-scout camp	Rovuma River	Mozambique	R. Bills	this study		this study	this study	-
	Astatotilapia	sp.	73958	N343	Milele	Milele River	Mozambique	R. Bills	this study		this study	this study	-
	"Haplochromis"	sp.	81336	93965	Ruvu River	Ruvu River	Tanzania	J.P. Friel, S. Limbu, G. Kazumbe, A. Thomson & T. Vigliotta / O. Seehausen	this study			this study	-
	Astatotilapia	cf. bloyeti	81327	S1	Wami River	Wami River	Tanzania	U. Schliewen	this study			this study	-
	Astatotilapia	cf. bloyeti	81328	S2	Wami River	Wami River	Tanzania	U. Schliewen	this study			this study	-
	"Haplochromis"	sp.	81334	93961	Idete River	Idete River	Tanzania	J.P. Friel, S. Limbu, G. Kazumbe, A. Thomson & T. Vigliotta / O. Seehausen	this study			this study	-
	Astatotilapia	kilossana	81333	2155	Mikumi-Ifakara	Sonio River	Tanzania	J.P. Friel, S. Limbu, G. Kazumbe, A. Thomson & T. Vigliotta / O. Seehausen	this study			this study	-
	Astatotilapia	kilossana	81335	93964	Sonjo stream, Morogoro Region	Sonio River	Tanzania	J.P. Friel, S. Limbu, G. Kazumbe, A. Thomson & T. Vigliotta / O. Seehausen	this study			this study	-
	Rhamphochromis	sp.	81366	2199 (Aquarium)	Lake Malawi (Chilingali)	Lake Malawi	Malawi	Aquarium trades	this study		this study	this study	-
	Protomelas	sp.	81367	2200 (Aquarium)	Lake Malawi	Lake Malawi	Malawi	Aquarium trades	this study		this study	this study	-
	Protomelas	taeniolatus	91621	aquarium	Lake Malawi	Lake Malawi	Malawi	Aquarium trades	this study		this study	this study	-
	Protomelas	taeniolatus	91622	aquarium	Lake Malawi	Lake Malawi	Malawi	Aquarium trades	this study		this study	this study	-
	Metriaclima	zebra	-	-	Lake Malawi	Lake Malawi	Malawi	T. Kocher	[1]		-	-	-
	Metriaclima	zebra	62	62 (Aquarium)	Lake Malawi	Lake Malawi	Malawi	University of Hull (2004)	this study		this study	this study	-
	Metriaclima	zebra	66	66 (Aquarium)	Lake Malawi	Lake Malawi	Malawi	University of Hull (2004)	this study		this study	this study	-
	Metriaclima	zebra	81363	2J1	Lake Malawi	Lake Malawi	Malawi	University of Hull (2004)	this study		this study	this study	-
	Astatotilapia	calliptera	81358	2197 (Aquarium)	Chizumulu / Lake Malawi	Lake Malawi	Malawi	G.F. Turner	this study		this study	this study	-
	Astatotilapia	calliptera	81359	2198 (Aquarium)	Demasi / Lake Malawi	Lake Malawi	Malawi	G.F. Turner	this study		-	this study	-
	Astatotilapia	calliptera	90635	aquarium	Chizumulu / Lake Malawi	Lake Malawi	Malawi	G.F. Turner	this study		this study	this study	-
	Astatotilapia	calliptera	90636	aquarium	Chizumulu / Lake Malawi	Lake Malawi	Malawi	G.F. Turner	this study		-	-	-
	Astatotilapia	calliptera	74078	N212	lower Shire (Liuli dam)	Lake Malawi	Malawi	R. Bills	this study		this study	this study	-
	Astatotilapia	sp.	81354	N73	Lucheringo River below rapids at Singa	Rovuma River	Mozambique	R. Bills	this study		-	-	-
	Astatotilapia	desfontainii	81292	A_1	Tozeur	Mediterranean	Tunisia	M. Welss	this study		this study	this study	-
	Astatotilapia	desfontainii	81293	760 (Aquarium)	Tozeur	Mediterranean	Tunisia	M. Welss	this study		this study	this study	-
	Astatotilapia	flavijosephi	81296	11	Lake Kinneret	Lake Kinneret	Israel	S. Balshine-Earn	this study		-	-	-
	Astatotilapia	flavijosephi	81297	12	Lake Kinneret	Lake Kinneret	Israel	S. Balshine-Earn	this study		-	-	-
	Astatotilapia	flavijosephi	81298	13	Lake Kinneret	Lake Kinneret	Israel	S. Balshine-Earn	this study		this study	-	-
	Astatotilapia	flavijosephi	102728	8	Lake Kinneret	Lake Kinneret	Israel	S. Balshine-Earn	-		this study	this study	-
	Astatotilapia	flavijosephi	102723	3	Lake Kinneret	Lake Kinneret	Israel	S. Balshine-Earn	-		-	this study	-
	Astatotilapia	flavijosephi	102734	14	Lake Kinneret	Lake Kinneret	Israel	S. Balshine-Earn	-		this study	this study	-
	Astatotilapia	sparsidens	81318	AF12-01-019	Lake Manyara	Lake Manyara	Tanzania	J. Day, L. Rüber	this study			this study	-
	Astatotilapia	sparsidens	81319	AF12-01-021	Lake Manyara	Lake Manyara	Tanzania	J. Day, L. Rüber	this study			this study	-
	Astatotilapia	sparsidens	81320	AF12-01-022	Lake Manyara	Lake Manyara	Tanzania	J. Day, L. Rüber	this study			this study	-
	Astatotilapia	sparsidens	81321	AF12-01-023	Lake Manyara	Lake Manyara	Tanzania	J. Day, L. Rüber	this study			this study	-
	Astatotilapia	bloyeti	81324	93954	Mkuzi River	Pangani River	Tanzania	J.P. Friel, S. Limbu, G. Kazumbe, A. Thomson & T. Vigliotta / O. Seehausen	this study			this study	-
	Astatotilapia	bloyeti	81325	90325	Mkuzi River	Pangani River	Tanzania	J.P. Friel, S. Limbu, G. Kazumbe, A. Thomson & T. Vigliotta / O. Seehausen	this study			this study	-
	Astatotilapia	bloyeti	81326	93957	Pangani River	Pangani River	Tanzania	J.P. Friel, S. Limbu, G. Kazumbe, A. Thomson & T. Vigliotta / O. Seehausen	this study			this study	-
	Astatotilapia	sp.	81337	G10	Little Ruaha Swamps, Iringa	Ruaha River	Tanzania	U. Schliewen	this study			this study	-
	Astatotilapia	sp.	81338	F10	Little Ruaha Swamps, Iringa	Ruaha River	Tanzania	U. Schliewen	this study			this study	-
	Astatotilapia	cf. paludinosa	81339	E9	Mkuti River, Kigoma Region	Malagarasi River	Tanzania	U. Schliewen	this study			this study	-
	Astatotilapia	cf. paludinosa	81340	95524	Malagarasi River	Malagarasi River	Tanzania	J.P. Friel, S. Limbu, G. Kazumbe, A. Thomson & T. Vigliotta / O. Seehausen	this study			-	-
	"Haplochromis"	sp.	81329	S7	Wami River	Wami River	Tanzania	U. Schliewen	this study			JQ950375	-
	"Haplochromis"	sp.	81331	93959	Wami River and Divue River	Wami River	Tanzania	J.P. Friel, S. Limbu, G. Kazumbe, A. Thomson & T. Vigliotta / O. Seehausen	this study			this study	-
	Thoracochromis	pharyngalis	81032	KC1	Kazinga Channel	Lake Victoria region (Edward)	Uganda	O. Seehausen, L.J. Chapman, C.A. Chapman	this study		this study	this study	SRR5099819
	Thoracochromis	pharyngalis	81033	KC16	Kazinga Channel	Lake Victoria region (Edward)	Uganda	O. Seehausen, L.J. Chapman, C.A. Chapman	this study		this study	this study	-
	Thoracochromis	pharyngalis	81035	KC3	Kazinga Channel	Lake Victoria region (Edward)	Uganda	O. Seehausen, L.J. Chapman, C.A. Chapman	this study		this study	this study	-
	Thoracochromis	pharyngalis	81037	KAT13	Kazinga Channel	Lake Victoria region (Edward)	Uganda	O. Seehausen, L.J. Chapman, C.A. Chapman	this study		this study	this study	-
	"Haplochromis"	gracilior	64763	64763	Lake Kivu	Lake Victoria region (Kivu)	Rwanda	G. Periat / O. Seehausen	this study		this study	this study	-
	"Haplochromis"	gracilior	64767	64767	Lake Kivu	Lake Victoria region (Kivu)	Rwanda	G. Periat / O. Seehausen	this study		this study	this study	SRR5099858
	"Haplochromis"	gracilior	64775	64775	Lake Kivu	Lake Victoria region (Kivu)	Rwanda	G. Periat / O. Seehausen	this study		-	this study	-
	"Haplochromis"	gracilior	64843	64843	Lake Kivu	Lake Victoria region (Kivu)	Rwanda	G. Periat / O. Seehausen	this study		this study	this study	-
	"Haplochromis"	gracilior	102606	K009	Lake Kivu	Lake Victoria region (Kivu)	Rwanda	E. Verheyen / J. Snoeks	this study		AY226789	AY930079	-
	"Haplochromis"	sp. "Yaekama"	81309	Yaekama	Yaekama	Congo	D.R. Congo	U. Schliewen	this study			this study	-
	Astatotilapia	stappersi	81342	Lu1	Kalambo River	Lake Tanganyika (Congo)	Zambia	W. Salzburger	this study			this study	SRR5099812
	Astatotilapia	stappersi	81343	Lu2	Kalambo River	Lake Tanganyika (Congo)	Zambia	W. Salzburger	this study			this study	-
	Astatotilapia	stappersi	81344	CH1	Kalambo River	Lake Tanganyika (Congo)	Zambia	W. Salzburger	this study			this study	-
	Astatotilapia	stappersi	81345	CH2	Kalambo River	Lake Tanganyika (Congo)	Zambia	W. Salzburger	this study			this study	-
	"Haplochromis"	sp. "Nyangara"	81346	SP2	Rusizi Delta	Lake Tanganyika	Burundi	S. Piry/Y. Fermon	this study			this study	-
	"Haplochromis"	sp.	81300	TI40	Lake Maryut	Nile	Egypt	E. Schraml	this study		this study	this study	-
	"Haplochromis"	sp.	81301	TI41	Lake Maryut	Nile	Egypt	E. Schraml	this study		this study	this study	-
	Astatotilapia	sp. "Ismailia"	81302	TI1	Ismailia Canal	Nile	Egypt	E. Schraml	this study		this study	this study	-
	Astatotilapia	sp. "desert road"	81303	"Haplo" (Des. Road)	Alexandria	Nile	Egypt	E. Schraml	this study		this study	this study	-
	"Haplochromis"	sp.	81304	TI26	El Fayoum	Nile	Egypt	E. Schraml	this study		this study	this study	-
	"Haplochromis"	sp. "vertical bar"	81308	TI32	Nile near El Fayoum	Nile	Egypt	E. Schraml	this study		-	this study	-
	Thoracochromis	mahagiensis	80980	E4	Lake Albert	Lake Victoria region (Albert)	Uganda	S.B. Wandera / O. Seehausen	this study		this study	this study	-
	Thoracochromis	mahagiensis	80981	E5	Lake Albert	Lake Victoria region (Albert)	Uganda	S.B. Wandera / O. Seehausen	this study		this study	this study	-
	Thoracochromis	wingatii	80957	C1	Lake Albert	Lake Victoria region (Albert)	Uganda	S.B. Wandera / O. Seehausen	this study		this study	this study	-
	Thoracochromis	wingatii	80958	C2	Lake Albert	Lake Victoria region (Albert)	Uganda	S.B. Wandera / O. Seehausen	this study		this study	this study	-
	Thoracochromis	avium	80977	E1	Lake Albert	Lake Victoria region (Albert)	Uganda	S.B. Wandera / O. Seehausen	this study		this study	this study	-
	Thoracochromis	avium	80978	E2	Lake Albert	Lake Victoria region (Albert)	Uganda	S.B. Wandera / O. Seehausen	this study		this study	this study	-
	"Astatotilapia"	cf. aeneocolor	81111	Kw68	Lake Edward	Lake Victoria region (Edward)	Uganda	O. Seehausen, L.J. Chapman, C.A. Chapman	this study		this study	this study	-
	"Astatotilapia"	elegans	80990	Kw66	Lake Edward	Lake Victoria region (Edward)	Uganda	O. Seehausen, L.J. Chapman, C.A. Chapman	this study		this study	this study	-
	"Astatotilapia"	elegans	81110	Kw65	Lake Edward	Lake Victoria region (Edward)	Uganda	O. Seehausen, L.J. Chapman, C.A. Chapman	this study		this study	this study	-
	Gaurochromis	angustifrons	81011	KC18	Lake Edward	Lake Victoria region (Edward)	Uganda	O. Seehausen, L.J. Chapman, C.A. Chapman	this study		this study	this study	-
	Harpagochromis	cf. squamipinnis	81019	KC-20	Lake Edward	Lake Victoria region (Edward)	Uganda	O. Seehausen, L.J. Chapman, C.A. Chapman	this study		this study	this study	-
	Lipo (Clepto)	taurinus	81023	KC-12	Lake Edward	Lake Victoria region (Edward)	Uganda	O. Seehausen, L.J. Chapman, C.A. Chapman	this study		this study	this study	-
	"Haplochromis"	sp.	81050	MPK2	Mpanga River	Lake Victoria region (Edward)	Uganda	O. Seehausen, L.J. Chapman, C.A. Chapman	this study		this study	this study	-
	"Haplochromis"	sp.	81052	MPK3	Mpanga River	Lake Victoria region (Edward)	Uganda	O. Seehausen, L.J. Chapman, C.A. Chapman	this study		this study	this study	-
	"Haplochromis"	sp.	81057	MPK6	Mpanga River	Lake Victoria region (Edward)	Uganda	O. Seehausen, L.J. Chapman, C.A. Chapman	this study		this study	this study	-
	"Haplochromis"	sp.	81058	MPK7	Mpanga River	Lake Victoria region (Edward)	Uganda	O. Seehausen, L.J. Chapman, C.A. Chapman	this study		this study	this study	-
	"Haplochromis"	sp. "yellow-red chest"	81210	Sa92	Lake Saka	Lake Victoria region (Edward)	Uganda	O. Seehausen, L.J. Chapman, C.A. Chapman	this study		this study	this study	-
	"Haplochromis"	kamiranzovu	64261	64261	Lake Kivu	Lake Victoria region (Kivu)	Rwanda	G. Periat / O. Seehausen	this study		this study	this study	-
	"Haplochromis"	kamiranzovu	64552	64552	Lake Kivu	Lake Victoria region (Kivu)	Rwanda	G. Periat / O. Seehausen	this study		this study	this study	-
	Prognathochromis	vittatus	64253	64253	Lake Kivu	Lake Victoria region (Kivu)	Rwanda	G. Periat / O. Seehausen	this study		this study	this study	-
	Prognathochromis	vittatus	64394	64394	Lake Kivu	Lake Victoria region (Kivu)	Rwanda	G. Periat / O. Seehausen	this study		this study	this study	-
	Lipochromis	occultidens	64395	64395	Lake Kivu	Lake Victoria region (Kivu)	Rwanda	G. Periat / O. Seehausen	this study		this study	this study	-
	Lipochromis	occultidens	64655	64655	Lake Kivu	Lake Victoria region (Kivu)	Rwanda	G. Periat / O. Seehausen	this study		this study	this study	-
	Yssichromis	laparogramma	14059	14059	Lake Victoria	Lake Victoria region (Victoria)	Tanzania	O. Selz / O. Seehausen	this study		this study	this study	-
	Yssichromis	laparogramma	14060	14060	Lake Victoria	Lake Victoria region (Victoria)	Tanzania	O. Selz / O. Seehausen	this study		this study	this study	-
	Yssichromis	pyrrhocephalus	14057	14057	Lake Victoria	Lake Victoria region (Victoria)	Tanzania	O. Selz / O. Seehausen	this study		this study	this study	-
	Yssichromis	pyrrhocephalus	14092	14092	Lake Victoria	Lake Victoria region (Victoria)	Tanzania	O. Selz / O. Seehausen	this study		this study	this study	-
	Haplochromis	sp. 1	84731	K12	Kagera lakes	Lake Victoria region (Victoria)	Tanzania	S. Mwaiko / O. Seehausen	this study		this study	this study	-
	Haplochromis	sp. 1	84728	K6a	Kagera lakes	Lake Victoria region (Victoria)	Tanzania	S. Mwaiko / O. Seehausen	this study		this study	this study	-
	Haplochromis	sp. 2	84732	K13a	Kagera lakes	Lake Victoria region (Victoria)	Tanzania	S. Mwaiko / O. Seehausen	this study		this study	this study	-
	Haplochromis	sp. 2	84733	K13b	Kagera lakes	Lake Victoria region (Victoria)	Tanzania	S. Mwaiko / O. Seehausen	this study		this study	this study	-
	Pundamilia	sp. "pink anal fin"	11054	11054	Lake Victoria	Lake Victoria region (Victoria)	Tanzania	O. Selz / O. Seehausen	[2]		this study	this study	-
	Pundamilia	sp. "pink anal fin"	11065	11065	Lake Victoria	Lake Victoria region (Victoria)	Tanzania	O. Selz / O. Seehausen	[2]		this study	this study	-
	Neochromis	sp. "unicuspid scraper"	14350	14350	Lake Victoria	Lake Victoria region (Victoria)	Tanzania	O. Selz / O. Seehausen	[2]		this study	this study	-
	Neochromis	sp. "unicuspid scraper"	11761	11761	Lake Victoria	Lake Victoria region (Victoria)	Tanzania	O. Selz / O. Seehausen	[2]		this study	this study	-
	Neochromis	omnicaeruleus	11923	11923	Lake Victoria	Lake Victoria region (Victoria)	Tanzania	O. Selz / O. Seehausen	[2]		this study	this study	-
	Pundamilia	nyererei	11052	11052	Lake Victoria	Lake Victoria region (Victoria)	Tanzania	O. Selz / O. Seehausen	[2]		this study	this study	-
	Pundamilia	pundamilia	13370	13370	Lake Victoria	Lake Victoria region (Victoria)	Tanzania	O. Selz / O. Seehausen	[2]		this study	this study	-
	Pundamilia	pundamilia	11001	11001	Lake Victoria	Lake Victoria region (Victoria)	Tanzania	O. Selz / O. Seehausen	[2]		this study	this study	-
	Pundamilia	nyererei	-	-	Lake Victoria	Lake Victoria region (Victoria)	Tanzania	O. Seehausen	[1]		-	-	-
	Pundamilia	nyererei	1780	1780	Lake Victoria	Lake Victoria region (Victoria)	Tanzania	O. Selz / O. Seehausen	[2]		-	-	-
	Mbipia	lutea	11340	11340	Lake Victoria	Lake Victoria region (Victoria)	Tanzania	O. Selz / O. Seehausen	[2]		-	-	-
	Mbipia	lutea	11317	11317	Lake Victoria	Lake Victoria region (Victoria)	Tanzania	O. Selz / O. Seehausen	[2]		-	-	-
	Mbipia	mbipi	11009	11009	Lake Victoria	Lake Victoria region (Victoria)	Tanzania	O. Selz / O. Seehausen	[2]		-	-	-
	Mbipia	mbipi	11918	11918	Lake Victoria	Lake Victoria region (Victoria)	Tanzania	O. Selz / O. Seehausen	[2]		-	-	-
	"Haplochromis"	cyaneus	11318	11318	Lake Victoria	Lake Victoria region (Victoria)	Tanzania	O. Selz / O. Seehausen	[2]		-	-	-
	"Haplochromis"	cyaneus	10577	10577	Lake Victoria	Lake Victoria region (Victoria)	Tanzania	O. Selz / O. Seehausen	[2]		-	-	-
	Paralabidochromis	sp. "rockkribensis"	10576	10576	Lake Victoria	Lake Victoria region (Victoria)	Tanzania	O. Selz / O. Seehausen	[2]		-	-	-
	Paralabidochromis	sp. "rockkribensis"	11583	11583	Lake Victoria	Lake Victoria region (Victoria)	Tanzania	O. Selz / O. Seehausen	[2]		-	-	-
	Harpagochromis	vonlinnei	11050	11050	Lake Victoria	Lake Victoria region (Victoria)	Tanzania	O. Selz / O. Seehausen	[2]		-	-	-
	Harpagochromis	vonlinnei	11567	11567	Lake Victoria	Lake Victoria region (Victoria)	Tanzania	O. Selz / O. Seehausen	[2]		-	-	-
	Harpagochromis	vonlinnei	11568	11568	Lake Victoria	Lake Victoria region (Victoria)	Tanzania	O. Selz / O. Seehausen	[2]		-	-	-
	Harpagochromis	vonlinnei	11746	11746	Lake Victoria	Lake Victoria region (Victoria)	Tanzania	O. Selz / O. Seehausen	[2]		-	-	-
	Harpagochromis	vonlinnei	13135	13135	Lake Victoria	Lake Victoria region (Victoria)	Tanzania	O. Selz / O. Seehausen	[2]		-	-	-
	Harpagochromis	vonlinnei	13360	13360	Lake Victoria	Lake Victoria region (Victoria)	Tanzania	O. Selz / O. Seehausen	[2]		-	-	-
	Harpagochromis	vonlinnei	13731	13731	Lake Victoria	Lake Victoria region (Victoria)	Tanzania	O. Selz / O. Seehausen	[2]		-	-	-
	Harpagochromis	vonlinnei	14128	14128	Lake Victoria	Lake Victoria region (Victoria)	Tanzania	O. Selz / O. Seehausen	[2]		-	-	-
	Harpagochromis	vonlinnei	14328	14328	Lake Victoria	Lake Victoria region (Victoria)	Tanzania	O. Selz / O. Seehausen	[2]		-	-	-
	Harpagochromis	vonlinnei	14337	14337	Lake Victoria	Lake Victoria region (Victoria)	Tanzania	O. Selz / O. Seehausen	[2]		-	-	-
	Lipochromis	melanopterus	1723	1723	Lake Victoria	Lake Victoria region (Victoria)	Tanzania	O. Selz / O. Seehausen	[2]		-	-	-
	Lipochromis	melanopterus	11040	11040	Lake Victoria	Lake Victoria region (Victoria)	Tanzania	O. Selz / O. Seehausen	[2]		-	-	-
	Lipochromis	melanopterus	11557	11557	Lake Victoria	Lake Victoria region (Victoria)	Tanzania	O. Selz / O. Seehausen	[2]		-	-	-
	Lipochromis	melanopterus	11824	11824	Lake Victoria	Lake Victoria region (Victoria)	Tanzania	O. Selz / O. Seehausen	[2]		-	-	-
	Lipochromis	melanopterus	13380	13380	Lake Victoria	Lake Victoria region (Victoria)	Tanzania	O. Selz / O. Seehausen	[2]		-	-	-
	Lipochromis	melanopterus	13744	13744	Lake Victoria	Lake Victoria region (Victoria)	Tanzania	O. Selz / O. Seehausen	[2]		-	-	-
	Lipochromis	melanopterus	13817	13817	Lake Victoria	Lake Victoria region (Victoria)	Tanzania	O. Selz / O. Seehausen	[2]		-	-	-
	Lipochromis	melanopterus	14147	14147	Lake Victoria	Lake Victoria region (Victoria)	Tanzania	O. Selz / O. Seehausen	[2]		-	-	-
	Lipochromis	melanopterus	14302	14302	Lake Victoria	Lake Victoria region (Victoria)	Tanzania	O. Selz / O. Seehausen	[2]		-	-	-
	Neochromis	omnicaeruleus	1543	1543	Lake Victoria	Lake Victoria region (Victoria)	Tanzania	O. Selz / O. Seehausen	[2]		-	-	-
	Neochromis	omnicaeruleus	1551	1551	Lake Victoria	Lake Victoria region (Victoria)	Tanzania	O. Selz / O. Seehausen	[2]		-	-	-
	Neochromis	omnicaeruleus	1650	1650	Lake Victoria	Lake Victoria region (Victoria)	Tanzania	O. Selz / O. Seehausen	[2]		-	-	-
	Neochromis	omnicaeruleus	10253	10253	Lake Victoria	Lake Victoria region (Victoria)	Tanzania	O. Selz / O. Seehausen	[2]		-	-	-
	Neochromis	omnicaeruleus	10567	10567	Lake Victoria	Lake Victoria region (Victoria)	Tanzania	O. Selz / O. Seehausen	[2]		-	-	-
	Neochromis	omnicaeruleus	10573	10573	Lake Victoria	Lake Victoria region (Victoria)	Tanzania	O. Selz / O. Seehausen	[2]		-	-	-
	Neochromis	omnicaeruleus	11004	11004	Lake Victoria	Lake Victoria region (Victoria)	Tanzania	O. Selz / O. Seehausen	[2]		-	-	-
	Neochromis	omnicaeruleus	11337	11337	Lake Victoria	Lake Victoria region (Victoria)	Tanzania	O. Selz / O. Seehausen	[2]		-	-	-
	Neochromis	omnicaeruleus	11922	11922	Lake Victoria	Lake Victoria region (Victoria)	Tanzania	O. Selz / O. Seehausen	[2]		-	-	-
	Neochromis	omnicaeruleus	13236	13236	Lake Victoria	Lake Victoria region (Victoria)	Tanzania	O. Selz / O. Seehausen	[2]		-	-	-
	Neochromis	omnicaeruleus	13531	13531	Lake Victoria	Lake Victoria region (Victoria)	Tanzania	O. Selz / O. Seehausen	[2]		-	-	-
	Paralabidochromis	chilotes	10610	10610	Lake Victoria	Lake Victoria region (Victoria)	Tanzania	O. Selz / O. Seehausen	[2]		-	-	-
	Paralabidochromis	chilotes	10618	10618	Lake Victoria	Lake Victoria region (Victoria)	Tanzania	O. Selz / O. Seehausen	[2]		-	-	-
	Paralabidochromis	chilotes	10631	10631	Lake Victoria	Lake Victoria region (Victoria)	Tanzania	O. Selz / O. Seehausen	[2]		-	-	-
	Paralabidochromis	chilotes	11048	11048	Lake Victoria	Lake Victoria region (Victoria)	Tanzania	O. Selz / O. Seehausen	[2]		-	-	-
	Paralabidochromis	chilotes	11321	11321	Lake Victoria	Lake Victoria region (Victoria)	Tanzania	O. Selz / O. Seehausen	[2]		-	-	-
	Paralabidochromis	chilotes	11901	11901	Lake Victoria	Lake Victoria region (Victoria)	Tanzania	O. Selz / O. Seehausen	[2]		-	-	-
	Paralabidochromis	chilotes	13052	13052	Lake Victoria	Lake Victoria region (Victoria)	Tanzania	O. Selz / O. Seehausen	[2]		-	-	-
	Paralabidochromis	chilotes	13082	13082	Lake Victoria	Lake Victoria region (Victoria)	Tanzania	O. Selz / O. Seehausen	[2]		-	-	-
	Paralabidochromis	chilotes	13083	13083	Lake Victoria	Lake Victoria region (Victoria)	Tanzania	O. Selz / O. Seehausen	[2]		-	-	-
	Pundamilia	nyererei	1773	1773	Lake Victoria	Lake Victoria region (Victoria)	Tanzania	O. Selz / O. Seehausen	[2]		-	-	-
	Pundamilia	nyererei	1780	1780	Lake Victoria	Lake Victoria region (Victoria)	Tanzania	O. Selz / O. Seehausen	[2]		-	-	-
	Pundamilia	nyererei	11017	11017	Lake Victoria	Lake Victoria region (Victoria)	Tanzania	O. Selz / O. Seehausen	[2]		-	-	-
	Pundamilia	nyererei	11303	11303	Lake Victoria	Lake Victoria region (Victoria)	Tanzania	O. Selz / O. Seehausen	[2]		-	-	-
	Pundamilia	nyererei	11314	11314	Lake Victoria	Lake Victoria region (Victoria)	Tanzania	O. Selz / O. Seehausen	[2]		-	-	-
	Pundamilia	nyererei	11582	11582	Lake Victoria	Lake Victoria region (Victoria)	Tanzania	O. Selz / O. Seehausen	[2]		-	-	-
	Pundamilia	nyererei	11589	11589	Lake Victoria	Lake Victoria region (Victoria)	Tanzania	O. Selz / O. Seehausen	[2]		-	-	-
	Pundamilia	nyererei	11784	11784	Lake Victoria	Lake Victoria region (Victoria)	Tanzania	O. Selz / O. Seehausen	[2]		-	-	-
	Pundamilia	nyererei	14237	14237	Lake Victoria	Lake Victoria region (Victoria)	Tanzania	O. Selz / O. Seehausen	[2]		-	-	-
	Pundamilia	pundamilia	1766	1766	Lake Victoria	Lake Victoria region (Victoria)	Tanzania	O. Selz / O. Seehausen	[2]		-	-	-
	Pundamilia	pundamilia	1769	1769	Lake Victoria	Lake Victoria region (Victoria)	Tanzania	O. Selz / O. Seehausen	[2]		-	-	-
	Pundamilia	pundamilia	10554	10554	Lake Victoria	Lake Victoria region (Victoria)	Tanzania	O. Selz / O. Seehausen	[2]		-	-	-
	Pundamilia	pundamilia	10612	10612	Lake Victoria	Lake Victoria region (Victoria)	Tanzania	O. Selz / O. Seehausen	[2]		-	-	-
	Pundamilia	pundamilia	11297	11297	Lake Victoria	Lake Victoria region (Victoria)	Tanzania	O. Selz / O. Seehausen	[2]		-	-	[5]
	Pundamilia	pundamilia	11917	11917	Lake Victoria	Lake Victoria region (Victoria)	Tanzania	O. Selz / O. Seehausen	[2]		-	-	-
	Pundamilia	pundamilia	13064	13064	Lake Victoria	Lake Victoria region (Victoria)	Tanzania	O. Selz / O. Seehausen	[2]		-	-	-
	Pundamilia	pundamilia	13372	13372	Lake Victoria	Lake Victoria region (Victoria)	Tanzania	O. Selz / O. Seehausen	[2]		-	-	-
	Diplotaxodon	similisDSIM315			Lake Malawi	Lake Malawi	Malawi		-		AF298932	AF305271	-
	Rhamphochromis	esox RESO48			Lake Malawi	Lake Malawi	Malawi		-		AF298913	AF305252	-
	Haplochromis	sp.			Lake Nshere	Lake Nshere	Uganda		-		AB325787	-	-
	Haplochromis	sp.			Lake Nshere	Lake Nshere	Uganda		-		AB325789	-	-
	Haplochromis	sp.			Lake Nshere	Lake Nshere	Uganda		-		AY164689	-	-
	Haplochromis	sp.			Lake Nshere	Lake Nshere	Uganda		-		AY164692	-	-
	Paralabidochromis	flavus	80344	80344	Lake Victoria	Lake Victoria region (Victoria)	Tanzania	J. van Rijssel, F. Moser / O. Seehausen	-		-	-	[4]
	Paralabidochromis	paucidens	64571	64571	Lake Kivu	Lake Victoria region (Kivu)	Rwanda	G. Periat / O. Seehausen	-		-	-	[4]
	Pundamilia	pundamilia	10558	10558	Lake Victoria	Lake Victoria region (Victoria)	Tanzania	O. Selz / O. Seehausen	-		-	-	[5]
	Pundamilia	pundamilia	10560	10560	Lake Victoria	Lake Victoria region (Victoria)	Tanzania	O. Selz / O. Seehausen	-		-	-	[5]
	Pundamilia	pundamilia	13069	13069	Lake Victoria	Lake Victoria region (Victoria)	Tanzania	O. Selz / O. Seehausen	-		-	-	[5]
	Pundamilia	nyererei	11591	11591	Lake Victoria	Lake Victoria region (Victoria)	Tanzania	O. Selz / O. Seehausen	-		-	-	[5]
	Pundamilia	nyererei	11593	11593	Lake Victoria	Lake Victoria region (Victoria)	Tanzania	O. Selz / O. Seehausen	-		-	-	[5]
	Pundamilia	nyererei	11595	11595	Lake Victoria	Lake Victoria region (Victoria)	Tanzania	O. Selz / O. Seehausen	-		-	-	[5]
	Pundamilia	nyererei	11598	11598	Lake Victoria	Lake Victoria region (Victoria)	Tanzania	O. Selz / O. Seehausen	-		-	-	[5]
	References
	1 Brawand, D. et al. The genomic substrate for adaptive radiation in African cichlid fish. Nature 513, 375-381 (2014).
	2 Wagner, C. E. et al. Genome-wide RAD sequence data provide unprecedented resolution of species boundaries and relationships in the Lake Victoria cichlid adaptive radiation. Mol Ecol 22, 787-798 (2013).
	3 Keller, I. et al. Population genomic signatures of divergent adaptation, gene flow and hybrid speciation in the rapid radiation of Lake Victoria cichlid fishes. Mol Ecol 22, 2848-2863 (2013).
	4 McGee, M. D., Neches, R. Y. & Seehausen, O. Evaluating genomic divergence and parallelism in replicate ecomorphs from young and old cichlid adaptive radiations. Mol Ecol 25, 260-268 (2016).
	5 Meier, J. I. et al. Demographic modelling with whole‐genome data reveals parallel origin of similar Pundamilia cichlid species after hybridization. Mol Ecol in press
