# Supplementary material for: Ancient hybridization fuels rapid cichlid fish adaptive radiations
Source: Nat Commun. 2017 Feb 10;8:14363. doi: 10.1038/ncomms14363 (PMC5309898; doi:10.1038/ncomms14363)
Supplement: Supplementary Data 2 — Groups, missing data proportions and number of polymorphic sites. [file ncomms14363-s3.xlsx]

## Sheet: Sheet1
Supplementary Data 2: Groups, missing data proportions and number of polymorphic sites. We sequenced 27,679 restriction sites in at least 50% of the individuals of which 22,226 restriction sites were sequenced in at least 50% of the individuals in both directions.
				RAxML tree (3.15 Mb total, 436 kb SNPs)				D statistics (181,367 SNPs total)		ancestral allele sorting (12,890 SNPs in Lake Victoria species)
Genus	species	Lab ID	Locality	missing data proportion in each individual	mean missing data proportion in each group	key groups and radiations indicated in Fig. 1		missing data proportion in each individual	mean missing data proportion in each group	missing data proportion in each individual	mean missing data proportion in each group	number of polymor- phic sites
Ctenochromis	pectoralis	81370	Pangani River	0.460854	Ctenochromis
Haplochromis	demeusii	81379	Lower Congo	0.161897	Haplochromis demeusii / H. fasciatus 0.260
Haplochromis	demeusii	81380	Lower Congo	0.668912
Haplochromis	fasciatus	102604	Lower Congo	0.117183
Haplochromis	fasciatus	102605	Lower Congo	0.093629
Sargochromis	sp. "yellow face mellandi"	78317	Lake Mweru	0.097596	L. Fwa / Mweru Serrano- / Sargochromis 0.103		Sargochromis
Serranochromis	robustus	78114	Lake Bangweulu	0.123503
Haplochromis	stigmatogenys	81377	Kasai and Luvua	0.142247
Haplochromis	stigmatogenys	81378	Kasai and Luvua	0.0829788
Thoracochromis	callichromis	81373	Lac Fwa	0.101713			Lake Fwa
Thoracochromis	callichromis	81374	Lac Fwa	0.089923
Cyclopharynx	schwetzi	81376	Lac Fwa	0.0863923
Cyclopharynx	schwetzi	81375	Lac Fwa	0.0960375
Orthochromis	polyacanthus	78360.3	Lake Mweru	0.197126	L. Mweru Orthochromis / Pseudocrenilabrus 0.145
Orthochromis	sp. "red cheek red tail"	78358.1	Lake Mweru	0.144434
Pseudocrenilabrus	philander	84822	Lake Chilwa	0.159829			Lake Mweru Pseudo-crenilabrus
Pseudocrenilabrus	philander	78463	Lake Mweru	0.13917
Pseudocrenilabrus	philander	78462	Lake Mweru	0.134454
Thoracochromis	sp. "red spotted fin"	78644	Lake Mweru	0.131867
Thoracochromis	sp. "moeruensis black"	78648	Lake Mweru	0.144956
Pseudocrenilabrus	sp. "weed small teeth"	78461	Lake Mweru	0.136813
Pseudocrenilabrus	sp. "weed small teeth"	78456	Lake Mweru	0.12217
Pseudocrenilabrus	sp. "grey back"	78412	Lake Mweru	0.142737
Pseudocrenilabrus	sp. "fire-tail II"	78675	Lake Mweru	0.119164
Pseudocrenilabrus	sp. "fire-tail II"	78672	Lake Mweru	0.174844
Pseudocrenilabrus	sp. "broad mouth black pelvic"	78391	Lake Mweru	0.137761
Lobochilotes	labiatus	102607	Lake Tanganyika	0.165826	Tropheini L. Tanganyika 0.139		Lake Tanganyika Tropheini
Lobochilotes	labiatus	102608	Lake Tanganyika	0.258719
Petrochromis	sp. “kazumbe”	102612	Lake Tanganyika	0.0969225
Ctenochromis	horei	102609	Lake Tanganyika	0.103945
Ctenochromis	horei	102610	Lake Tanganyika	0.0707212
Astatoreochromis	straeleni	81371	Rusizi Delta	0.0759247	Astatoreo-chromis spp. 0.106
Astatoreochromis	alluaudi	78870	Lake Victoria	0.0563768
Astatoreochromis	alluaudi	80334	Lake Victoria	0.238095
Astatoreochromis	alluaudi	81270	Lake Saka	0.0872043
Astatoreochromis	alluaudi	81272	Lake Saka	0.0744345
Astatotilapia	burtoni	ref. genome	aquarium population originally from LT	0.114151	Astatotilapia burtoni 0.070
Astatotilapia	burtoni	81348	Lake Tanganyika	0.0478135
Astatotilapia	burtoni	90631	Kalambo River	0.0501334
Astatotilapia	burtoni	90632	Kalambo River	0.049136
Astatotilapia	cf. burtoni	81350	Malagarasi River	0.0866092
Astatotilapia	tweddlei	81356	Lake Chilwa	0.120781	Astatotilapia tweddlei / A. kilossana spp. 0.107
Astatotilapia	tweddlei	84836	Lake Chilwa	0.308825
Astatotilapia	sp.	81353	Chamba game-scout camp	0.0624526
Astatotilapia	sp.	73958	Milele	0.0708613
"Haplochromis"	sp.	81336	Ruvu River	0.184266
Astatotilapia	cf. bloyeti	81327	Wami River	0.0591562
Astatotilapia	cf. bloyeti	81328	Wami River	0.0310697
"Haplochromis"	sp.	81334	Idete River	0.06944
Astatotilapia	kilossana	81333	Mikumi-Ifakara	0.0837952
Astatotilapia	kilossana	81335	Sonjo stream, Morogoro Region	0.0776855
Rhamphochromis	sp.	81366	Lake Malawi (Chilingali)	0.0317563	L. Malawi 0.047		Malawi haplo-chromines
Protomelas	sp.	81367	Lake Malawi	0.0320728
Protomelas	taeniolatus	91621	Lake Malawi	0.0303899
Protomelas	taeniolatus	91622	Lake Malawi	0.0318074
Metriaclima	zebra	ref. genome	Lake Malawi	0.0902186
Metriaclima	zebra	62	Lake Malawi	0.0290445
Metriaclima	zebra	66	Lake Malawi	0.0306373
Metriaclima	zebra	81363	Lake Malawi	0.0519973
Astatotilapia	calliptera	81358	Chizumulu / Lake Malawi	0.0374999
Astatotilapia	calliptera	81359	Demasi / Lake Malawi	0.119414
Astatotilapia	calliptera	90635	Chizumulu / Lake Malawi	0.0448547
Astatotilapia	calliptera	90636	Chizumulu / Lake Malawi	0.0343356
Astatotilapia	calliptera	74078	lower Shire (Liuli dam)	0.0460315
Astatotilapia	sp.	81354	Lucheringo River below rapids at Singa	0.0439157
Astatotilapia	desfontainii	81292	Tozeur	0.0806459	A. desfontainii 0.087
Astatotilapia	desfontainii	81293	Tozeur	0.0942923
Astatotilapia	flavijosephi	81296	Lake Kinneret	0.17148	Astatotilapia flavijosephi 0.120			0.341898	flavijosephi 0.248
Astatotilapia	flavijosephi	81297	Lake Kinneret	0.135255				0.301284
Astatotilapia	flavijosephi	81298	Lake Kinneret	0.0529642				0.100167
Astatotilapia	sparsidens	81318	Lake Manyara	0.0222609	Astatotilapia sparsidens / A. bloyeti 0.043		Eastern clade	0.0669526	sparsidens 0.211
Astatotilapia	sparsidens	81319	Lake Manyara	0.0175728				0.0422183
Astatotilapia	sparsidens	81320	Lake Manyara	0.159619
Astatotilapia	sparsidens	81321	Lake Manyara	0.0261197				0.522978
Astatotilapia	bloytei	81324	Mkuzi River	0.0325571				0.0977852	bloyeti 0.141
Astatotilapia	bloytei	81325	Mkuzi River	0.0325028				0.0601322
Astatotilapia	bloytei	81326	Pangani River	0.0389148				0.0813103
Astatotilapia	sp.	81337	Little Ruaha Swamps, Iringa	0.0306007				0.429764
Astatotilapia	sp.	81338	Little Ruaha Swamps, Iringa	0.0237546				0.0378955
Astatotilapia	cf. paludinosa	81339	Mkuti River, Kigoma Region	0.0254036	Astatotilapia paludinosa / A. sp. Wami R. 0.024			0.0441646	paludinosa 0.035
Astatotilapia	cf. paludinosa	81340	Malagarasi River	0.01267				0.0260907
"Haplochromis"	sp.	81329	Wami River	0.0303051				0.158011	Wami 0.105
"Haplochromis"	sp.	81331	Wami River and Divue River	0.0283662				0.0520106
Thoracochromis	pharyngalis	81032	Kazinga Channel	0.0436264	Upper Nile taxa 0.049		Upper Nile lineage	0.11131	pharyngalis 0.087	0.0757331	Upper Nile 0.086
Thoracochromis	pharyngalis	81033	Kazinga Channel	0.0147334				0.0755595		0.0395389
Thoracochromis	pharyngalis	81035	Kazinga Channel	0.0557849				0.127465		0.0802126
Thoracochromis	pharyngalis	81037	Kazinga Channel	0.0128314				0.0340304		0.0332676
"Haplochromis"	gracilior	64763	Lake Kivu	0.191135				0.354894	gracilior 0.180	0.237711
"Haplochromis"	gracilior	64767	Lake Kivu	0.0870122				0.218491		0.129009
"Haplochromis"	gracilior	64775	Lake Kivu	0.0116266				0.0248998		0.0272353
"Haplochromis"	gracilior	64843	Lake Kivu	0.0186737				0.278072		0.121006
"Haplochromis"	gracilior	102606	Lake Kivu	0.00966615				0.0230858		0.0272353
"Haplochromis"	sp. "Yaekama"	81309	Yaekama	0.0167955	Congolese taxa 0.023		Congolese lineage	0.171001	Yaekama	0.0645046	Congolese 0.044
Astatotilapia	stappersi	81342	Kalambo River	0.0112456				0.021746	stappersi 0.090	0.0155886
Astatotilapia	stappersi	81343	Kalambo River	0.0582004				0.220746		0.0944275
Astatotilapia	stappersi	81344	Kalambo River	0.0111379				0.0218176		0.0140357
Astatotilapia	stappersi	81345	Kalambo River	0.0190503				0.0955852		0.0290271
"Haplochromis"	sp. "Nyangara"	81346	Rusizi Delta	0.060668	H. sp. "Nyangara"		LVRS
"Haplochromis"	sp.	81300	Lake Maryut	0.0188623	Egypt clade 0.033
"Haplochromis"	sp.	81301	Lake Maryut	0.0117736
Astatotilapia	sp. "Ismailia"	81302	Ismailia Canal	0.0154263
Astatotilapia	sp. "desert road"	81303	Alexandria	0.107411
"Haplochromis"	sp.	81304	El Fayoum	0.0297462
"Haplochromis"	sp. "vertical bar"	81308	Nile near El Fayoum	0.0154764
Thoracochromis	mahagiensis	80980	Lake Albert	0.00491008	L. Albert 0.009			0.0722458	Albert 0.109
Thoracochromis	mahagiensis	80981	Lake Albert	0.00870655				0.268654
Thoracochromis	wingatii	80957	Lake Albert	0.0207428				0.0525233
Thoracochromis	wingatii	80958	Lake Albert	0.00881293				0.0192703
Thoracochromis	avium	80977	Lake Albert	0.00575409				0.125728
Thoracochromis	avium	80978	Lake Albert	0.00541179				0.115947
Astatotilapia	cf. aeneocolor	81111	Lake Edward	0.0495336	L. Edward 0.017				Edward 0.058
Astatotilapia	elegans	80990	Lake Edward	0.0256421
Astatotilapia	elegans	81110	Lake Edward	0.00261524
Gaurochromis	angustifrons	81011	Lake Edward	0.00752277				0.0264271
Harpagochromis	cf. squamipinnis	81019	Lake Edward	0.00615673				0.013106
Lipo (Clepto)	taurinus	81023	Lake Edward	0.00835885				0.135096
"Haplochromis"	sp.	81050	Mpanga River	0.0166694	L. Saka / Mpanga R. 0.012			0.0432604	Saka 0.111
"Haplochromis"	sp.	81052	Mpanga River	0.00664383				0.00877778
"Haplochromis"	sp.	81057	Mpanga River	0.0110582				0.319104
"Haplochromis"	sp.	81058	Mpanga River	0.0171991				0.0791489
"Haplochromis"	sp. "yellow-red chest"	81210	Lake Saka	0.00895423				0.104418
"Haplochromis"	kamiranzovu	64261	Lake Kivu	0.00435597	L. Kivu 0.006			0.110853	Kivu 0.097
"Haplochromis"	kamiranzovu	64552	Lake Kivu	0.00539559				0.107809
"Haplochromis"	vittatus	64253	Lake Kivu	0.00593032				0.0184378
"Haplochromis"	vittatus	64394	Lake Kivu	0.00625104				0.0111762
"Haplochromis"	occultidens	64395	Lake Kivu	0.00611926				0.102323
"Haplochromis"	occultidens	64655	Lake Kivu	0.00781999				0.232837
Yssichromis	laparogramma	14059	Lake Victoria	0.00788762	L. Victoria / Kagera Lakes 0.098			0.294105	Victoria 0.281
Yssichromis	laparogramma	14060	Lake Victoria	0.00529715				0.0300937
Yssichromis	pyrrhocephalus	14057	Lake Victoria	0.00640472				0.331786
Yssichromis	pyrrhocephalus	14092	Lake Victoria	0.00527969				0.103205
"Haplochromis"	sp. 1	84731	Kagera lakes	0.00937338
"Haplochromis"	sp. 1	84728	Kagera lakes	0.00615323				0.0574195
"Haplochromis"	sp. 2	84732	Kagera lakes	0.00910569				0.360418
"Haplochromis"	sp. 2	84733	Kagera lakes	0.00696645				0.242756
Pundamilia	sp. "pink anal fin"	11054	Lake Victoria	0.164836				0.233637
Pundamilia	sp. "pink anal fin"	11065	Lake Victoria	0.159887				0.227853
Neochromis	sp. "unicuspid scraper"	14350	Lake Victoria	0.232384				0.312008
Neochromis	sp. "unicuspid scraper"	11761	Lake Victoria	0.38307				0.454868
Neochromis	omnicaeruleus	11923	Lake Victoria	0.256349				0.334184		0.200621	see species means below
Pundamilia	nyererei	11052	Lake Victoria	0.125337				0.269095		0.0909037
Pundamilia	pundamilia	13370	Lake Victoria	0.121181				0.178765		0.0949651
Pundamilia	pundamilia	11001	Lake Victoria	0.149981				0.221534		0.0977722
Pundamilia	nyererei	ref. genome	Lake Victoria	0.0102244
Pundamilia	nyererei	1780	Lake Victoria					0.205396		0.0821239
Mbipia	lutea	11340	Lake Victoria					0.319193
Mbipia	lutea	11317	Lake Victoria					0.339229
"Haplochromis"	cyaneus	11318	Lake Victoria					0.339764
Mbipia	mbipi	11009	Lake Victoria					0.342416
Paralabidochromis	sp. "rockkribensis"	10576	Lake Victoria					0.363451
Mbipia	mbipi	11918	Lake Victoria					0.382396
"Haplochromis"	cyaneus	10577	Lake Victoria					0.393721
Paralabidochromis	sp. "rockkribensis"	11583	Lake Victoria					0.407279
Harpagochromis	serranus	11050	Lake Victoria							0.378487	Harpago-chromis serranus 0.318	3174
Harpagochromis	serranus	11567	Lake Victoria							0.180374
Harpagochromis	serranus	11568	Lake Victoria							0.236995
Harpagochromis	serranus	11746	Lake Victoria							0.156424
Harpagochromis	serranus	13135	Lake Victoria							0.304366
Harpagochromis	serranus	13360	Lake Victoria							0.557248
Harpagochromis	serranus	13731	Lake Victoria							0.442752
Harpagochromis	serranus	14128	Lake Victoria							0.208804
Harpagochromis	serranus	14328	Lake Victoria							0.355193
Harpagochromis	serranus	14337	Lake Victoria							0.360031
Lipochromis	melanopterus	1723	Lake Victoria							0.445261	Lipochromis melano-pterus 0.296	2818
Lipochromis	melanopterus	11040	Lake Victoria							0.247327
Lipochromis	melanopterus	11557	Lake Victoria							0.152601
Lipochromis	melanopterus	11824	Lake Victoria							0.269844
Lipochromis	melanopterus	13380	Lake Victoria							0.274682
Lipochromis	melanopterus	13744	Lake Victoria							0.447172
Lipochromis	melanopterus	13817	Lake Victoria							0.337156
Lipochromis	melanopterus	14147	Lake Victoria							0.246909
Lipochromis	melanopterus	14302	Lake Victoria							0.246551
Neochromis	omnicaeruleus	1543	Lake Victoria							0.444186	Neochromis omni-caeruleus 0.432	3574
Neochromis	omnicaeruleus	1551	Lake Victoria							0.300245
Neochromis	omnicaeruleus	1650	Lake Victoria							0.299946
Neochromis	omnicaeruleus	10253	Lake Victoria							0.444186
Neochromis	omnicaeruleus	10567	Lake Victoria							0.379741
Neochromis	omnicaeruleus	10573	Lake Victoria							0.440363
Neochromis	omnicaeruleus	11004	Lake Victoria							0.177089
Neochromis	omnicaeruleus	11337	Lake Victoria							0.530729
Neochromis	omnicaeruleus	11922	Lake Victoria							0.568894
Neochromis	omnicaeruleus	13236	Lake Victoria							0.595114
Neochromis	omnicaeruleus	13531	Lake Victoria							0.802186
Paralabidochromis	chilotes	10610	Lake Victoria							0.188795	Paralabido-chromis chilotes 0.346	2577
Paralabidochromis	chilotes	10618	Lake Victoria							0.193693
Paralabidochromis	chilotes	10631	Lake Victoria							0.260587
Paralabidochromis	chilotes	11048	Lake Victoria							0.254256
Paralabidochromis	chilotes	11321	Lake Victoria							0.27725
Paralabidochromis	chilotes	11901	Lake Victoria							0.127456
Paralabidochromis	chilotes	13052	Lake Victoria							0.91262
Paralabidochromis	chilotes	13082	Lake Victoria							0.440065
Paralabidochromis	chilotes	13083	Lake Victoria							0.459416
Pundamilia	nyererei	1773	Lake Victoria							0.228812	Pundamilia nyererei 0.174	4713
Pundamilia	nyererei	1780	Lake Victoria							0.0829003
Pundamilia	nyererei	11017	Lake Victoria							0.302514
Pundamilia	nyererei	11303	Lake Victoria							0.306277
Pundamilia	nyererei	11314	Lake Victoria							0.198471
Pundamilia	nyererei	11582	Lake Victoria							0.324554
Pundamilia	nyererei	11589	Lake Victoria							0.197933
Pundamilia	nyererei	11784	Lake Victoria							0.330407
Pundamilia	nyererei	14237	Lake Victoria							0.16592
Pundamilia	pundamilia	1766	Lake Victoria							0.211909	Pundamilia pundamilia 0.233	5057
Pundamilia	pundamilia	1769	Lake Victoria							0.235621
Pundamilia	pundamilia	10554	Lake Victoria							0.251926
Pundamilia	pundamilia	10612	Lake Victoria							0.194708
Pundamilia	pundamilia	11297	Lake Victoria							0.209819
Pundamilia	pundamilia	11917	Lake Victoria							0.169743
Pundamilia	pundamilia	13064	Lake Victoria							0.397838
Pundamilia	pundamilia	13372	Lake Victoria							0.4366
