# Supplementary material for: Ancient hybridization fuels rapid cichlid fish adaptive radiations
Source: Nat Commun. 2017 Feb 10;8:14363. doi: 10.1038/ncomms14363 (PMC5309898; doi:10.1038/ncomms14363)
Supplement: Supplementary Data 3 — Ancestry informative SNPs at the LWS opsin gene. [file ncomms14363-s4.xlsx]

## Sheet: CongoNilotic_SNPs
Supplementary Data 3: Ancestry informative SNPs at the LWS opsin gene.
Positions and variants at all SNPs that are polymorphic among the LVRS haplotypes and also different between the Congolese and Upper Nile lineage taxa are shown. SNP positions are given for the alignment used in this study and for the alignments in references 1 and 2. We indicate for each SNP if it lies in an intron or an exon (with codon position). For exonic SNPs, we give the amino acid positio…
alignment in this study		13	78	162	280	281	375	494	500	570	583	585-590	598	622	634	726	738	741	1044	1102
position in [1] / [3]		184	249	333			410	529	535						572	664	676	679	891 / 898	949 / 1022
exon (e) with codon position or intron (i)		e1	e3	e3	i	i	e2	e1	e1	i	i	i	i	i	e2	e1	e1	e1	e3	e1
amino acid position in the cichlid LWS		62	83	111			137	177	179						191	222	226	227	297	317
transmembrane region (uniprot / B3Y6X2)		tr. m.	-	tr. m.			tr. m.	tr. m.	tr. m.						-	tr. m.	tr. m.	tr. m.	-	tr. m.
retinal binding pocket		-					-	yes	-						-	-	-	-	-	-
aminoacid-change (Congolese to Upper Nile)		V->I	syn	syn			A->G	A->S	V->F						Y->F	L->I	I->F	I->F	syn	I->V
amino acid position in bovine rhodopsin (if known, shift of visual sensistivity peak)		49 5 nm [4]					124 1-6 nm [4]*	164 7 nm [5]	166						178	209	213	214		304
haplotype name / individual [reference]	accession number																				haplotype class [1]	known occurrence in LVRS species or Congolese and Nilotic relatives with source information
81037-T. pharyngalis	NA	A	T	G	C	T	G	T	T	G	A	AGAGTA	C	T	T	A	A	T	T	G	II	T. pharyngalis (81037)
81035-T. pharyngalis	NA	R	T	R	C	T	G	T	T	G	A	AGAGTA	C	T	T	A	W	W	T	G	II	T. pharyngalis (81035)
81032-T. pharyngalis	NA	G	C	A		T	G	T	T	G	A	AGAGTA	C	T	T	A	T	A	T	G	II	T. pharyngalis (81032)
AY673784-T. pharyngalis	AY673784	A	Y	R	C	T	G	T	T	G	A	AGAGTA	C	T	T	A	A	T	T	G	II	T. pharyngalis (AY673784)
64767-H. gracilior	NA	A	T	G	C	T	C	G	T	G	A	AGAGTA	C	T	A	A	A	A	T	A	II	H. gracilior (64767)
64775-H. gracilior	NA	A	T	G	C	T	C	G	T	G	A	AGAGTA	C	T	A	A	A	A	T	A	II	H. gracilior (64775)
102606-H. gracilior	NA	A	T	G	C	T	C	G	T	G	A	AGAGTA	C	T	A	A	A	A	T	A	II	H. gracilior (102606)
81342-A. stappersi	NA	G	C	A	T	G	C	G	G	A	G	------	T	C	A	C	A	T	C	A	I	A. stappersi (81342)
81343-A. stappersi	NA	G	C	A	T	G	C	G	G	G	G	------	T	C	A	C	A	T	C	A	I	A. stappersi (81343)
81344-A. stappersi	NA															C	A	T	C	A	I	A. stappersi (81344)
81345-A. stappersi	NA	G	C	A	T	G	C	G	G	A	G	------	T	C	A	C	A	T	C	A	I	A. stappersi (81345)
81309-A. sp. "Yaekama"	NA	G	C	A	T	G	C	G	G	G	G	------	T	C	A	C	A	T	C	A	I	A. sp. "Yaekama" (81309)
allele1 [1]	AB326152	G	C	A	T	G	C	G	G	A	G	------	T	C	A	C	A	T	C	A	I	LV: N. rufocaudalis[1], Pa. plagiodon[1], Pa. sauvagei (former Pa. sp. "rockkribensis)[1]
allele2 [1]	AB326151	G	C	A	T	G	C	G	G	A	G	------	T	C	A	C	A	T	C	A	I	LV: N. rufocaudalis[1], Pa. sauvagei (former Pa. sp. "rockkribensis)[1]
rubr	AY673781	G	C	A	T	G	C	G	G	A	G	------	T	C	A	C	A	T	C	A	I	LV: L. rubripinnis (AY673781)
occ	NA	G	C	A	T	G	C	G	G	A	G	------	T	C	A	C	A	T	C	A	I	LKi: H. occultidens(64395)
allele8 [1]-M3(I)	AB326169	G	C	A	T	G	C	G	G	A	G	------	T	C	A	C	A	T	C	A	I	LV: Pa. chilotes[1], Pu. nyererei[1], Pt. xenognathus[1], Pt. fischeri (former Pt. sauvagei)[1], M. mbipi[3], H. thick-skin[4], H. riponianus[4]
allele9 [1]-P(I)	AY673696	G	C	A	T	G	C	G	G	A	G	------	T	C	A	C	A	T	C	A	I	LV: Pa. chilotes[1], Pu. nyererei[3], Pu. pundamilia[3], E. cinctus (former E. sp. "straight cinctus")[3], Pl. degeni[4]
P(IV) [3]	AB448594	G	C	A	T	G	C	G	G	A	G	------	T	C	A	C	A	T	C	A	I	LV: Pu. pundamilia[3], Pu. nyererei[3]
H(I) [2]	AB448589	G	C	A	T	G	C	G	G	A	G	------	T	C	A	C	A	T	C	A	I	LV: N. greenwoodi[2], N. rufocaudalis[2], M. mbipi[2], Pu. nyererei[3], Pu. pundamilia[3], Pu. igneopinnis[3], Pa. sauvagei (=Pa. sp. "rockkribensis")[3], Pa. plagiodon[3], H. macula[4], H. flavus(AY673780), L. sp. "orange"(AY673782), LE: Pr. sp. "Lake Edward" (AY673774), LK: H. vittatus (64253), LA: T. avium(80977), T. wingatii(80957), T. mahagiensis(80980)
H(II) [2]	AB221339	G	C	A	T	G	C	G	G	A	G	------	T	C	A	C	A	T	C	A	I	LV: N. greenwoodi[2], N. rufocaudalis[2], M. mbipi[2], Pu. nyererei[3], Pu. pundamilia[3], Pu. igneopinnis[3], Pa. sauvagei (former Pa. sp. "rockkribensis")[3], H. macula[4]; H. sp. Mpanga-River (81050)
H(III) [2]	AB221240	G	C	A			C	G	G						A	C	A	T	C	A	I	LV: M. mbipi[2]
H(IV) [2]	AB221236	G	C	A			C	G	G						A	C	A	T	C	A	I	LV: M. mbipi[2]
H(V) [2]	AB240069	G	C	A			C	G	G						A	C	A	T	C	A	I	LV: M. mbipi[2], Pt. xenognathus(AB326142)
M1 [2]	AB221177	G	C	A			C	G	G						A	C	A	T	C	A	I	LV: N. greenwoodi[2]
M3(III) [2]	AB240089	G	C	A			C	G	G						A	C	A	T	C	A	I	LV: M. mbipi[2], Pu. nyererei[3]
allele5 [1]	AB090402	G	C	A			C	G	G						A	C	A	T	C	A	I	LV: Y. laparogramma[1], Y. plumbus[3]
allele6 [1]	AB090403	G	C	A			C	G	G						A	C	A	T	C	A	I	LV: Y. laparogramma[1], Pu. pundamilia[3], Pu. macrocephala "blue"[3], G. iris[3], G. hiatus[3]
allele7 [1]	AB090409	G	C	A			C	G	G						A	C	A	T	C	A	I	LV: Pu. nyererei[1]
bdw1 [3]	AB448157	G	C	A			C	G	G						A	C	A	T	C	A	I	LV: Pu. macrocephala "blue"[3]
bdw2 [3]	AB448197	G	C	A			C	G	G						A	C	A	T	C	A	I	LV: P. pundamilia[3], Pu. macrocephala "blue"[3]
P(II) [2]	AB221281	G	C	A			C	G	G						A	C	A	T	C	A	I	LV: Pu. pundamilia[2]
P(III) [2]	AB221314	G	C	A			C	G	G						A	C	A	T	C	A	I	LV: Pu. pundamilia[2]
y11 [3]	AB448021	G	C	A			C	G	G						A	C	A	T	C	A	I	LV: Y. laparogramma[3], Y. plumbus[3]
y12 [3]	AB448023	G	C	A			C	G	G						A	C	A	T	C	A	I	LV: Y. laparogramma[3], Y. plumbus[3]
y13 [3]	AB448560	G	C	A			C	G	G						A	C	A	T	C	A	I	LV: Y. laparogramma[3]
gh1 [3]	AB448572	G	C	A			C	G	G						A	C	A	T	C	A	I	LV: G. hiatus[3]
ybdw2 [3]	AB448184	G	C	A			C	G	G						A	C	A	T	C	A	I	LV: Pu. macrocephala "yellow"[3], Pu. macrocephala "blue"[3], G. hiatus[3]
ycp1 [3]	AB448024	G	C	A			C	G	G						A	C	A	T	C	A	I	LV: Y. plumbus[3]
ycp2 [3]	AB448025	G	C	A			C	G	G						A	C	A	T	C	A	I	LV: Y. plumbus[3]
allele10 [1]-P(VI) [2]	AB666957	G	C	A	T	G	G	G	G	A	G	------	T	C	A	C	A	T	C	A	I	LV: Y. pyrrhocephalus[1]
ydw7 [3]	AB448359	G	C	A			G	G	G						A	C	A	T	C	A	I	LV: Pu. macrocephala "yellow"[3], Y. pyrrhocephalus[3]
gh2 [3]	AB448576	G	C	A			G	G	G						A	C	A	T	C	A	I	LV: G. hiatus[3]
gh3 [3]	AB448577	G	C	A			G	G	G						A	C	A	T	C	A	I	LV: G. hiatus[3]
allele3 [1]-M2(II) [2]	AB221196	G	C	A			C	T	G						A	C	A	T	C	A	r	LV: N. greenwoodi[1]
allele4 [1]	AB090431	G	C	A			C	T	G						A	C	A	T	C	A	r	LV: N. greenwoodi[1]
pi1 [3]	AB448018	G	C	A			C	T	G						A	C	A	T	C	A	r	LV: Pu. igneopinnis[3]
M3(II) [2]	AB240086	G	C	A			C	G	G						A	C	A	T	T	A	I	LV: M. mbipi[2]
M3(IV) [2]	AB221250	G	C	A			C	G	G						A	C	A	A	C	A	I	LV: M. mbipi[2]
L(I) [2]	AB221327	G	C	A	T	G	C	T	T	A	G	------	T	C	A	C	A	T	C	A	I	LV: N. greenwoodi[2], N. rufocaudalis[2]
L(II) [2]	AB221169	G	C	A			C	T	T						A	C	A	T	C	A	I	LV: N. greenwoodi[2]
deg	AB667137	A	T	G	C	T	C	G	G	A	G	------	T	C	A	C	A	T	C	A	I	LV: Pl. degeni(AB667137)
ydw9 [3]	AB448177	A	T	G			C	G	G						A	C	A	T	C	A	I	LV: Pu. macrocephala "yellow"[3]
kag	NA	G	C	A	T	G	G	T	G	A	G	------	T	C	A	C	A	T	C	A	I	Kagera Lakes: H. spp. 1 and 2 (84728, 84731, 84732)
H(VI) [2]	AB240086	G	C	A			C	G	G						A	A	A	A	C	A	r	LV: M. mbipi[2]
M2(I) [2]	AB221167	G	C	A			C	T	T						A	C	A	T	C	A	r	LV: N. greenwoodi[2], N. rufocaudalis[2]
ed1 [3]	AB448542	G	C	A			C	T	G						A	A	T	A	C	A	r	LV: E. antleter (former E. sp. "dusky wine red fins")[3]
ed2 [3]	AB448543	G	C	A			C	T	G						A	A	T	A	T	G	r	LV: E. antleter (former E. sp. "dusky wine red fins")[3]
ybdw [3]	AB448182	A	T	G			G	G	T						A	A	T	A	C	A	II	LV: Pu. macrocephala "yellow"[3], Pu. macrocephala "blue"[3], G. iris[3]
ydw1 [3]	AB448354	A	T	G			G	G	T						A	A	A	A	C	A	II	LV: Pu. macrocephala "yellow"[3]
ydw3 [3]	AB448349	A	T	G			G	T	T						A	A	A	A	C	A	II	LV: Pu. macrocephala "yellow"[3], E. cinctus (former E. sp. "straight cinctus)[3]
ydw5 [3]	AB448357	A	T	G			G	T	T						A	A	T	A	C	A	II	LV: Pu. macrocephala "yellow"[3], E. cinctus (former E. sp. "straight cinctus)[3], Pl. degeni [4]
ydw6 [3]	AB448358	A	T	G			C	G	T						A	A	T	A	C	A	II	LV: Pu. macrocephala "yellow"[3]
ydw8 [3]	AB448176	A	T	G			G	G	T						A	A	T	A	C	A	II	LV: Pu. macrocephala "yellow"[3]
es1 [3]	AB448563	A	C	G			G	T	T						A	A	T	A	C	A	II	LV: E. cinctus (former E. sp. "straight cinctus")[3]
yp1 [3]	AB448556	A	T	G			G	T	T						A	A	T	A	C	A	II	LV: Y. pyrrhocephalus[3]
fis	AB326132	A	T	G	C	T	C	T	T	G	A	AGAGTA	C	T	T	C	A	C	T	G	II	LV: Pt. fischeri (AB326132)
ydw4 [3]	AB448355	A	T	G			G	T	T						A	A	A	A	T	A	II	LV: Pu. macrocephala "yellow"[3]
allele11 [1]	AB090412	A	T	G			G	T	T						T	A	A	A	T	G	II	LV: Pa. plagiodon[1], Pa. beadlei[1], G. simpsoni[1], A. velifer[1]
allele12 [1]	AB090412	A	T	G			G	T	T						T	A	T	A	T	G	II	LV: Pa. plagiodon[1], Pr. venator[1]
allele13 [1]	AB090426	A	T	G			G	T	T						T	A	A	A	T	G	II	LV: G. simpsoni[1], A. velifer[1], Pr. venator[1]
allele14 [1]	AB090404	A	T	G			G	T	T						A	A	T	A	T	G	II	LV: Y. pyrrhocepahlus[1], Y. laparogramma[1]
yp2 [3]	AB448550	A	T	G			C	T	T						A	A	T	A	T	G	II	LV: Y. pyrrhocephalus[3]
ydw2 [3]	AB448348	A	T	G			G	T	T						T	A	A	A	T	A	II	LV: Pu. macrocephala "yellow"[3]
edw1	AY673778	A	T	G	C	T	C	T	T	G	A	AGAGTA	C	T	T	A	T	A	Y	R	II	LE: A. elegans (AY673778), H. squamipinnis (AY673772)
edw2	AY673777	A	T	G	C	T	G	T	T	G	A	AGAGTA	C	T	T	A	A	W	T	G	II	LE: A. aenocolor (AY673777)
edw3	AY673776	A	T	G	C	T	G	T	T	G	A	AGAGTA	C	T	T	A	A	A	T	G	II	LE: G. angustifrons (AY673776)
O. niloticus	AF247128	A	C	G	T	G	C	T	T	G	A	TGAGT-	C	C	T	A	A	A	C	A	out	O. niloticus (AF247128)
*Miyagi et al. (2012)[4] report a shift of 6 nm towards longer wavelengths in the cichlid LWS opsin haplotype Py compared to P(I) (their haplotype Py has previously been named allele10 in [1] and P(VI) in [2]). These two haplotypes differ by amino acid changes at positions 137 and 272. The variation causing the amino acid change at position 137 is shared with the Upper Nile taxa and was likely in…
References:
1 Tables 1+2 in Terai, Y., Mayer, W. E., Klein, J., Tichy, H. & Okada, N. The effect of selection on a long wavelength-sensitive (LWS) opsin gene of Lake Victoria cichlid fishes. Proc Natl Acad Sci USA 99, 15501-15506 (2002).
2 Table S6 in Terai, Y. et al. Divergent selection on opsins drives incipient speciation in Lake Victoria cichlids. Plos Biol 4, 2244-2251 (2006).
3 Fig. S4b in Seehausen, O. et al. Speciation through sensory drive in cichlid fish. Nature 455, 620-626 (2008).
4 Miyagi, R. et al. Correlation between nuptial colors and visual sensitivities tuned by opsins leads to species richness in sympatric Lake Victoria cichlid fishes. Mol Biol Evol 29, 3281-3296 (2012).
5 Yokoyama, S. & Radlwimmer, B. The "five-sites" rule and the evolution of red and green color vision in mammals. Mol Biol Evol 15, 560-567 (1998).
